# Supplementary material for: Does Artificial Intelligence Make Clinical Decision Better? A Review of Artificial Intelligence and Machine Learning in Acute Kidney Injury Prediction
Source: Healthcare (Basel). 2021 Nov 30;9(12):1662. doi: 10.3390/healthcare9121662 (PMC8701097; doi:10.3390/healthcare9121662)
Supplement: Supplementary file 1 [file healthcare-09-01662-s001.zip]

Archive with 1 entries (1 files):
- healthcare-1448535-supplementary.pdf
